# Supplementary material for: Role of long non‐coding RNA MIAT in proliferation, apoptosis and migration of lens epithelial cells: a clinical and in vitro study
Source: J Cell Mol Med. 2016 Jan 28;20(3):537–48. doi: 10.1111/jcmm.12755 (PMC4759467; doi:10.1111/jcmm.12755)
Supplement: Supplementary file 3 — Table S2 Differential expressed lncRNAs between transparent lenses and cataractous lenses. [file JCMM-20-537-s003.xls]

## Sheet: Sheet1
Gene_ID	p	FC (abs)	Regulation	cataractous	cataractous	cataractous	transparent	transparent	transparent	GeneSymbol	GeneName	Description	EnsemblID	GenbankAccession
A_21_P0004978	0.0461281	7.63212	up	2.81311	5.62205	5.88217	1.77499	2.3861	1.35999	XLOC_005561		BROAD Institute lincRNA (XLOC_005561), lincRNA [TCONS_00012029]
A_21_P0007050	0.0235447	5.9706	down	1.13597	2.91203	1.03518	4.95568	3.60418	4.25695	XLOC_008416		BROAD Institute lincRNA (XLOC_008416), lincRNA [TCONS_00018686]
A_19_P00318175	0.0454296	4.73732	up	3.47485	2.20225	4.87005	1.14965	1.12932	1.53595	MIAT		Homo sapiens myocardial infarction associated transcript (non-protein coding) (MIAT), transcript variant 2, non-coding RNA [NR_033319]		NR_033319
A_21_P0013400	0.0275797	4.72877	up	3.33053	2.88928	4.83554	1.25529	1.04268	2.03298	XLOC_l2_013554		BROAD Institute lincRNA (XLOC_l2_013554), lincRNA [TCONS_l2_00027191]	ENST00000440208
A_21_P0011202	0.02161	4.09394	down	1.10865	1.07809	1.02607	3.3031	3.9514	2.05877	XLOC_l2_003753		BROAD Institute lincRNA (XLOC_l2_003753), lincRNA [TCONS_l2_00007418]	ENST00000431656
A_21_P0013602	0.0144948	3.75788	up	3.47554	4.22674	4.65191	1.62321	2.32689	2.67433	XLOC_l2_015038		BROAD Institute lincRNA (XLOC_l2_015038), lincRNA [TCONS_l2_00029082]
A_21_P0003059	0.0171067	3.70081	down	1.20863	1.74991	1.16762	3.76799	3.63985	2.38185	XLOC_002918		BROAD Institute lincRNA (XLOC_002918), lincRNA [TCONS_00006308]
A_21_P0002596	0.0368245	3.64056	down	1.00979	1.49331	2.58905	4.3288	3.15386	3.20198	XLOC_001496		BROAD Institute lincRNA (XLOC_001496), lincRNA [TCONS_00004804]
A_21_P0006102	0.000820577	3.62773	up	3.16674	3.18449	3.21897	1.14556	1.10802	1.73941	XLOC_007830		BROAD Institute lincRNA (XLOC_007830), lincRNA [TCONS_00015870]	ENST00000440009
A_21_P0005032	0.0065674	3.53466	down	4.53448	4.46094	3.49381	6.05167	6.12171	5.78056	XLOC_005763		BROAD Institute lincRNA (XLOC_005763), lincRNA [TCONS_00012210]
A_21_P0008994	0.0291992	3.49143	down	1.06924	1.05321	1.0457	2.49265	3.92711	2.15984	XLOC_011823		BROAD Institute lincRNA (XLOC_011823), lincRNA [TCONS_00024504]
A_21_P0006004	0.0436527	3.43529	up	3.61039	2.61093	3.99295	1.02861	1.33294	2.51142	XLOC_007325		BROAD Institute lincRNA (XLOC_007325), lincRNA [TCONS_00015660]	ENST00000449144
A_21_P0009332	0.00522786	3.42268	up	3.37522	3.46176	2.67892	1.80207	1.23757	1.15087	XLOC_012515		BROAD Institute lincRNA (XLOC_012515), lincRNA [TCONS_00025695]
A_21_P0010803	0.0437289	3.35148	down	2.4966	2.1071	1.6063	3.29309	3.25343	4.89787	LOC399715	uncharacterized LOC399715	Homo sapiens uncharacterized LOC399715 (LOC399715), non-coding RNA [NR_040079]	ENST00000399868	NR_040079
A_21_P0008297	0.0464882	3.34237	down	2.51539	1.15058	1.26039	4.1624	3.29383	2.69274	XLOC_010752		BROAD Institute lincRNA (XLOC_010752), lincRNA [TCONS_00022420]
A_32_P102519|541473	0.00411439	3.08929	up	2.90366	2.46522	3.18903	1.06298	1.03256	1.58055	LOC541473	FK506 binding protein 6, 36kDa pseudogene	Homo sapiens FK506 binding protein 6, 36kDa pseudogene (LOC541473), non-coding RNA [NR_003602]	ENST00000275590	NR_003602
A_21_P0004305	0.00151939	3.05901	up	3.84106	3.63048	3.76167	2.27583	2.38185	1.73632	XLOC_004574		BROAD Institute lincRNA (XLOC_004574), lincRNA [TCONS_00010106]
A_21_P0009513	0.0322922	3.05729	up	2.95052	2.43601	3.94015	1.06246	1.55102	1.87645	XLOC_012743		BROAD Institute lincRNA (XLOC_012743), lincRNA [TCONS_00026393]
A_21_P0010887	0.0163462	3.04901	up	2.22754	3.35764	3.46124	1.56103	1.38348	1.2769	XLOC_l2_002033		BROAD Institute lincRNA (XLOC_l2_002033), lincRNA [TCONS_l2_00003634]
A_21_P0008731	0.0330835	3.0417	up	3.51407	3.36481	3.14652	1.05378	1.46764	2.68935	XLOC_011448		BROAD Institute lincRNA (XLOC_011448), lincRNA [TCONS_00023648]
A_21_P0001258	0.00543913	2.95814	up	3.02332	2.51119	3.34629	1.26902	1.22169	1.69604	XLOC_000035		BX111285 Soares_NFL_T_GBC_S1 Homo sapiens cDNA clone IMAGp998H053860, mRNA sequence [BX111285]	ENST00000420522	BX111285
A_21_P0010446	0.0452307	2.9257	up	4.55189	5.03508	3.43557	3.13798	2.94733	2.29088	XLOC_014393		BROAD Institute lincRNA (XLOC_014393), lincRNA [TCONS_00029709]
A_21_P0003385	0.0328389	2.7296	up	3.57453	3.99388	3.74882	1.58618	2.29033	3.09466	XLOC_003633		BROAD Institute lincRNA (XLOC_003633), lincRNA [TCONS_00007585]	ENST00000515649
A_24_P541831|645528	0.0467259	2.71288	down	1.02761	1.02909	2.42099	2.52981	3.09583	3.17151	LINC00264	long intergenic non-protein coding RNA 264	Homo sapiens long intergenic non-protein coding RNA 264 (LINC00264), non-coding RNA [NR_026793]	ENST00000412114	NR_026793
A_21_P0004660	0.00809892	2.67339	down	2.38644	3.36719	2.72063	4.19465	4.2224	4.31322	XLOC_005343		BX101229 Soares_NFL_T_GBC_S1 Homo sapiens cDNA clone IMAGp998M174521, mRNA sequence [BX101229]	ENST00000431997	BX101229
A_21_P0002846	0.0290694	2.62493	down	2.65754	2.94038	2.12737	4.02228	3.34713	4.53271	XLOC_003093		BROAD Institute lincRNA (XLOC_003093), lincRNA [TCONS_00005764]	ENST00000456335
A_21_P0012790	0.0422215	2.61308	up	2.86774	2.94818	3.82785	1.1712	1.91967	2.39565	XLOC_l2_011255		BROAD Institute lincRNA (XLOC_l2_011255), lincRNA [TCONS_l2_00021965]	ENST00000504050
A_21_P0011518	0.0172176	2.58224	up	2.07071	2.91042	2.83315	1.01179	1.01342	1.68321	XLOC_l2_005690		BROAD Institute lincRNA (XLOC_l2_005690), lincRNA [TCONS_l2_00011529]	ENST00000437646
A_19_P00317910	0.0223016	2.53422	up	3.31903	4.4437	3.39099	2.32589	2.51601	2.28719	XLOC_l2_015034		BROAD Institute lincRNA (XLOC_l2_015034), lincRNA [TCONS_l2_00029055]	ENST00000427109
A_21_P0010312	0.0339871	2.50794	down	1.04518	1.04838	2.1649	2.93316	2.94159	2.36323	XLOC_013942		BROAD Institute lincRNA (XLOC_013942), lincRNA [TCONS_00029216]
A_21_P0008894	0.0379745	2.44249	down	1.11237	2.27583	1.09129	2.59955	2.64796	3.09703	XLOC_011818		BROAD Institute lincRNA (XLOC_011818), lincRNA [TCONS_00024298]		BC043543
A_21_P0004061	0.00505764	2.41859	up	2.45107	2.78637	1.99997	1.15592	1.15132	1.10768	XLOC_004544		BROAD Institute lincRNA (XLOC_004544), lincRNA [TCONS_00009508]	ENST00000514867
A_21_P0008008	0.0337853	2.33445	up	1.65404	2.11157	2.96929	1.00913	1.02321	1.03332	XLOC_010683		BROAD Institute lincRNA (XLOC_010683), lincRNA [TCONS_00021678]
A_21_P0002889	0.0285492	2.31227	down	1.8214	1.49495	1.88583	2.87182	3.56482	2.39348	XLOC_003289		BROAD Institute lincRNA (XLOC_003289), lincRNA [TCONS_00005849]	ENST00000482382
A_21_P0010283	0.0125774	2.20297	down	2.41925	1.92655	2.48551	3.17804	3.80795	3.26368	XLOC_014082		BROAD Institute lincRNA (XLOC_014082), lincRNA [TCONS_00029141]
A_21_P0005027	0.0442096	2.168	up	2.19351	2.84339	3.03003	2.12688	1.14726	1.4437	XLOC_005729		BROAD Institute lincRNA (XLOC_005729), lincRNA [TCONS_00012174]
A_19_P00322673	0.0449642	2.15403	down	3.39623	4.05894	3.34103	4.80879	5.17902	4.12951	XLOC_l2_013314		BROAD Institute lincRNA (XLOC_l2_013314), lincRNA [TCONS_l2_00027074]
A_21_P0007424	0.00817771	2.06999	down	2.55548	1.83303	2.13546	3.1791	3.32292	3.17082	XLOC_009608		BROAD Institute lincRNA (XLOC_009608), lincRNA [TCONS_00019808]
